# Supplementary material for: Transcriptome and Expression Analysis of Glycerol Biosynthesis-Related Genes in Glenea cantor Fabricius (Cerambycidae: Lamiinae)
Source: Int J Mol Sci. 2024 Nov 4;25(21):11834. doi: 10.3390/ijms252111834 (PMC11545850; doi:10.3390/ijms252111834)
Supplement: Supplementary file 1 [file ijms-25-11834-s001.zip]

Archive with 1 entries (1 files):
- ijms-3252852-supplementary.pdf
